# Supplementary material for: Chronic ACL Injury Drives a Fibrotic and Matrix-Degradative Shift: A Multi-Level Analysis of MMP-13 and TGF-β1
Source: Medicina (Kaunas). 2026 Feb 27;62(3):457. doi: 10.3390/medicina62030457 (PMC13028566; doi:10.3390/medicina62030457)
Supplement: Supplementary file 1 [file medicina-62-00457-s001.zip]

Archive with 1 entries (1 files):
- medicina-4051207-supplementary.pdf
